# Supplementary material for: Mirvetuximab Soravtansine Induces Potent Cytotoxicity and Bystander Effect in Cisplatin-Resistant Germ Cell Tumor Cells
Source: Cells. 2025 Feb 15;14(4):287. doi: 10.3390/cells14040287 (PMC11853988; doi:10.3390/cells14040287)
Supplement: Supplementary file 1 [file cells-14-00287-s001.zip]

Archive with 1 entries (1 files):
- cells-3370117-Supplementary Table S1.xlsx
