# Supplementary material for: Mirvetuximab Soravtansine Induces Potent Cytotoxicity and Bystander Effect in Cisplatin-Resistant Germ Cell Tumor Cells
Source: Cells. 2025 Feb 15;14(4):287. doi: 10.3390/cells14040287 (PMC11853988; doi:10.3390/cells14040287)
Supplement: Supplementary file 1 [file cells-14-00287-s001.zip › cells-3370117-Supplementary Table S1.xlsx]

## Sheet: Calculations for GraphPad c (2)
	Cell line	Gene	Ct1	Ct2		Gene		Ct1	Ct2		Average	ΔCt1	ΔCt2	ΔCt3	ΔΔCt1	ΔΔCt2	ΔΔCt3	2-ΔΔCt	2-ΔΔCt	2-ΔΔCt	Relative fold change
	Cell line	GOI	avg 1	avg 2	avg 3	Average	GOI	avg 1	avg 2	avg 3	Average	ΔCt1	ΔCt2	ΔCt3	ΔΔCt1	ΔΔCt2	ΔΔCt3	2-ΔΔCt	2-ΔΔCt	2-ΔΔCt	Relative fold change
	TCam-2 p.	FOLR1	32.0297	32.7239	32.7198	32.4911	HPRT1	27.4205	28.2054	28.3278	27.9846	4.04515	4.73928	4.73523	-0.584854	0.109279	0.105231	1.49989	0.927051	0.929656	1.11887	0.269426	TCam-2 p.
	TCam-2 CisR	FOLR1	20.0643	22.0658	21.4985	21.2095	HPRT1	21.2472	23.8765	22.9782	22.7006	-2.63631	-0.634834	-1.20214	-7.26631	-5.26483	-5.83214	153.949	38.4479	56.9703	83.1224	50.6496	TCam-2 CisR
	NT-2	FOLR1	31.8685	31.9343	29.9514	31.2514	HPRT1	30.1237	30.6652	30.3078	30.3656	1.50291	1.56871	-0.414157	-3.12709	-3.06129	-5.04416	8.73668	8.34717	32.9946	16.6928	11.5282	NT-2
	NT-2 CisR	FOLR1	28.2919	32.3976	29.9556	30.215	HPRT1	27.9618	32.382	29.9421	30.0953	-1.80344	2.3023	-0.139683	-6.43344	-2.3277	-4.76968	86.4285	5.02003	27.2783	39.5756	34.3536	NT-2 CisR
	JEG-3 p.	FOLR1	24.5891	27.308		25.9486	HPRT1	26.451	31.1929	nd	28.8219	-1.86183	-3.88492	nd	-6.49183	-8.51492		89.9988	365.803	nd	227.901	137.902	JEG-3 p.
	JEG-3 CisR	FOLR1	22.6895	24.3861	26.4957	24.5238	HPRT1	23.6131	25.9958	28.8913	26.1668	-0.923635	-1.60972	-2.3956	-5.55363	-6.23972	-7.0256	46.9689	75.5687	130.292	84.2765	34.5692	JEG-3 CisR
	JAR p. (ATCC)	FOLR1	30.5452	31.7027	32.6357	31.6278	HPRT1	27.1035	28.9193	28.8189	28.2806	2.26464	3.42211	4.35514	-2.36536	-1.20789	-0.274864	5.15282	2.31	1.20988	2.8909	1.66128	JAR p. (ATCC)
	JAR Cis R (ATCC) Cl.E	FOLR1	26.8465	25.9046	25.5353	26.0955	HPRT1	28.7147	27.096	27.0873	27.6327	-0.786222	-1.7281	-2.09736	-5.41622	-6.3581	-6.72736	42.7017	82.0314	105.959	76.8974	26.0786	JAR Cis R (ATCC) Cl.E
	2102Ep p.	FOLR1	35.3324	34.9005	37.6926	35.9752	HPRT1	29.2113	30.2005	32.3218	30.5779	4.75454	4.32265	7.11475	0.124541	-0.307352	2.48475	0.917296	1.23743	0.178656	0.777795	0.443357	2102Ep p.
	NOY-1 p.	FOLR1	27.7161	28.287	30.6643	28.8891	HPRT1	27.4726	28.3923	31.3528	29.0725	-1.35645	-0.785525	1.59171	-5.98645	-5.41552	-3.03829	63.4015	42.6811	8.21515	38.0992	22.7615	NOY-1 p.
	NOY-1 CisR	FOLR1	27.4384	30.2025	30.3059	29.3156	HPRT1	26.5783	29.3927	29.2214	28.3975	-0.959097	1.80503	1.90846	-5.5891	-2.82497	-2.72154	48.1378	7.08599	6.59577	20.6065	19.4686	NOY-1 CisR
	NCCIT p.	FOLR1	34.1647	33.3992	34.7287	34.0975	HPRT1	30.4567	29.3909	30.2484	30.032	4.13269	3.36719	4.69674	-0.497311	-1.26281	0.0667365	1.41158	2.39963	0.954795	1.58867	0.602994	NCCIT p.
	NCCIT CisR (DE)	FOLR1	34.59	35.8464	nd	35.2182	HPRT1	29.8865	31.1481	nd	30.5173	4.07264	5.3291	#VALUE!	-0.557358	0.699099	#VALUE!	1.47157	0.615957		1.04376	0.427807	NCCIT CisR (DE)
	SuSa	FOLR1	34.4689	nd	nd	34.4689	HPRT1	29.8401	nd	nd	29.8401	4.62876	#VALUE!	#VALUE!	-0.00123825	#VALUE!	#VALUE!	1.00086			1.00086	0	SuSa
	SuSa	FOLR1	average from all experiments	34.47		HPRT1	average from all experiments			29.84				4.63			0		1		1		SuSa
EC	Embryonal Carcinoma
ChC	Choriocarcinoma
mYSC	Male yolk sac carcinoma
oYST	Ovarian yolk sac tumor
SE	Seminoma
T/TC	Teratoma/Teratocarcinoma
TF	Testicular fibroblasts
UC	Uterine Cancer

## Sheet: Calculations for GraphPad cell
	Cell line	Gene	Ct1	Ct2	Gene	Ct1	Ct2	Average	ST Dev.	ΔCt1	ΔCt2	ΔΔCt1	ΔΔCt2	2-ΔΔCt	2-ΔΔCt	Relative fold change
SE	Tcam2 p.	FOLR1	19.074	18.8071	HPRT1	22.0302	22.307	22.1686	0.138378	-3.09458	-3.36152	-4.96974	-5.23667	31.3357	37.7047	34.5202	3.18447	Tcam2 p.
SE	Tcam2 CisR	FOLR1	21.0264	20.7925	HPRT1	25.0354	25.2194	25.1274	0.0920161	-4.10107	-4.33492	-5.97623	-6.21007	62.9541	74.0318	68.4929	5.53885	Tcam2 CisR
EC	Tera-1	FOLR1	28.556	28.7302	HPRT1	24.0256	24.0077	24.0167	0.0089475	4.53932	4.71358	2.66416	2.83843	0.157764	0.139813	0.148788	0.00897524	Tera-1
EC	Tera-2 (CZ)	FOLR1	24.1183	23.5945	HPRT1	22.6006	22.209	22.4048	0.195817	1.71352	1.18974	-0.161634	-0.685417	1.11855	1.60817	1.36336	0.244807	Tera-2 (CZ)
EC	Ntera-2 p.	FOLR1	22.893	22.1673	HPRT1	21.7361	21.5629	21.6495	0.0865696	1.24352	0.517771	-0.631638	-1.35738	1.54932	2.5622	2.05576	0.506438	Ntera-2 p.
EC	Ntera-2 CisR	FOLR1	23.2459	23.193	HPRT1	23.0058	23.0304	23.0181	0.0123265	0.227848	0.174929	-1.64731	-1.70022	3.13248	3.24952	3.191	0.0585167	Ntera-2 CisR
EC	NT-2 CisR (DE)	FOLR1	23.8083	23.8962	HPRT1	23.2733	23.7429	23.5081	0.234784	0.300131	0.388065	-1.57502	-1.48709	2.9794	2.80323	2.89132	0.0880869	NT-2 CisR (DE)
EC	NCCIT p.	FOLR1	22.8405	23.22	HPRT1	20.6011	21.0147	20.8079	0.206778	2.03259	2.41211	0.157435	0.536955	0.896618	0.689224	0.792921	0.103697	NCCIT p.
EC	NCCIT CisR (DE)	FOLR1	25.8975	25.9631	HPRT1	23.7418	23.6599	23.7009	0.0409251	2.1967	2.26229	0.321542	0.387136	0.800214	0.764646	0.78243	0.0177841	NCCIT CisR (DE)
EC	NCCIT p. (CZ)	FOLR1	21.5925	21.6311	HPRT1	19.2391	19.2947	19.2669	0.0278255	2.32556	2.36424	0.45041	0.489085	0.731835	0.712477	0.722156	0.00967901	NCCIT p. (CZ)
EC	NCCIT CisR (CZ)	FOLR1	22.5256	22.5381	HPRT1	19.4589	19.6175	19.5382	0.0792861	2.98736	2.99994	1.11221	1.12479	0.462586	0.458569	0.460577	0.00200862	NCCIT CisR (CZ)
EC	2102Ep p.	FOLR1	27.1301	27.056	HPRT1	21.0539	20.8186	20.9362	0.117633	6.19391	6.11978	4.31876	4.24462	0.0501101	0.0527523	0.0514312	0.00132113	2102Ep p.
EC	2102Ep CisR	FOLR1	25.8209	25.77	HPRT1	21.6565	21.6005	21.6285	0.0280016	4.19233	4.14152	2.31718	2.26636	0.200659	0.207853	0.204256	0.00359683	2102Ep CisR
EC	NEC-8	FOLR1	35.5095	35.0351	HPRT1	22.6784	22.6225	22.6504	0.02798	12.8591	12.3847	10.984	10.5095	0.000493743	0.00068598	0.000589862	9.61189e-05	NEC-8
ChC	JAR p. (ATCC)	FOLR1	22.3327	22.2092	HPRT1	22.3095	22.3227	22.3161	0.00661166	0.0165802	-0.106956	-1.85857	-1.98211	3.62649	3.9507	3.7886	0.162107	JAR p. (ATCC)
ChC	JAR CisR (ATCC)	FOLR1	19.8119	20.0035	HPRT1	20.725	21.3007	21.0128	0.287831	-1.20095	-1.00937	-3.0761	-2.88452	8.43332	7.38462	7.90897	0.524353	JAR CisR (ATCC)
ChC	JEG-3	FOLR1	19.7529	19.8135	HPRT1	21.0349	21.1749	21.1049	0.0700266	-1.35199	-1.29138	-3.22714	-3.16654	9.36412	8.97888	9.1715	0.192623	JEG-3
ChC	JEG-3 CisR	FOLR1	21.189	21.0499	HPRT1	21.7225	21.6481	21.6853	0.0371827	-0.496354	-0.635402	-2.37151	-2.51056	5.17482	5.6984	5.43661	0.261789	JEG-3 CisR
oYST	NOY-1 p.	FOLR1	24.4418	24.3368	HPRT1	23.4427	23.552	23.4973	0.0546669	0.944464	0.83944	-0.93069	-1.03571	1.90619	2.05013	1.97816	0.0719703	NOY-1 p.
oYST	NOY-1 CisR	FOLR1	25.5906	25.5679	HPRT1	24.7112	24.8536	24.7824	0.0712037	0.808147	0.78549	-1.06701	-1.08966	2.09508	2.12825	2.11166	0.0165815	NOY-1 CisR
mYSC	NCR-G1	FOLR1	21.3518	21.2273	HPRT1	21.3981	21.3943	21.3962	0.00190622	-0.0444354	-0.168914	-1.91959	-2.04407	3.78315	4.12407	3.95361	0.170457	NCR-G1
T/TC	SuSa	FOLR1	average from all experiments	22.58	HPRT1	average from all experiments		20.7048			1.87515		0		1	1		SuSa
UC	C-33	FOLR1	30.1681	30.052	HPRT1	21.021	20.7044	20.8627	0.158328	9.30541	9.18926	7.43026	7.31411	0.00579789	0.00628397	0.00604093	0.000243039	C-33
Healthy	MCF-10	FOLR1	27.955	27.5865	HPRT1	21.8277	21.4212	21.6244	0.203277	6.3306	5.96205	4.45544	4.0869	0.0455804	0.0588465	0.0522134	0.00663302	MCF-10
F	HuF	FOLR1	31.7097	32.1224	HPRT1	25.2112	25.2697	25.2405	0.0292422	6.46923	6.88189	4.59408	5.00674	0.0414042	0.0311044	0.0362543	0.0051499	HuF
TF	Hs1.Tes	FOLR1	N/A	N/A	HPRT1	27.7675	27.6546	27.711	0.0564461	#VALUE!	#VALUE!	#VALUE!	#VALUE!	#VALUE!	#VALUE!	nd	nd	Hs1.Tes
EC	Embryonal Carcinoma
ChC	Choriocarcinoma
mYSC	Male yolk sac carcinoma
oYST	Ovarian yolk sac tumor
SE	Seminoma
T/TC	Teratoma/Teratocarcinoma
TF	Testicular fibroblasts
UC	Uterine Cancer

## Sheet: FOLR1 vs HPRT1 cell lines
	Cell line	Gene	Ct1	Ct2	Average	ST Dev	Gene	Ct1	Ct2	Average	ST Dev.	ΔCt	ΔΔCt	2-ΔΔCt	Relative fold change
SE	Tcam2 p.	FOLR1	19.074	18.8071	18.9406	0.133467	HPRT1	22.0302	22.307	22.1686	0.138378	-3.22805	-5.1063	34.4468	34.4468
SE	Tcam2 CisR	FOLR1	21.0264	20.7925	20.9094	0.116923	HPRT1	25.0354	25.2194	25.1274	0.0920161	-4.218	-6.09624	68.4151	68.4151
EC	Tera-1	FOLR1	28.556	28.7302	28.6431	0.0871322	HPRT1	24.0256	24.0077	24.0167	0.0089475	4.62645	2.7482	0.148836	0.148836
EC	Tera-2 (CZ)	FOLR1	24.1183	23.5945	23.8564	0.261891	HPRT1	22.6006	22.209	22.4048	0.195817	1.45163	-0.426618	1.34408	1.34408
EC	Ntera-2 p.	FOLR1	22.893	22.1673	22.5302	0.362872	HPRT1	21.7361	21.5629	21.6495	0.0865696	0.880643	-0.997604	1.99668	1.99668
EC	Ntera-2 CisR	FOLR1	23.2459	23.193	23.2195	0.0264592	HPRT1	23.0058	23.0304	23.0181	0.0123265	0.201389	-1.67686	3.19731	3.19731
EC	NT-2 CisR (DE)	FOLR1	23.8083	23.8962	23.8522	0.0439668	HPRT1	23.2733	23.7429	23.5081	0.234784	0.344098	-1.53415	2.89618	2.89618
EC	NCCIT p.	FOLR1	22.8405	23.22	23.0302	0.18976	HPRT1	20.6011	21.0147	20.8079	0.206778	2.22235	0.344102	0.787798	0.787798
EC	NCCIT CisR (DE)	FOLR1	25.8975	25.9631	25.9303	0.032797	HPRT1	23.7418	23.6599	23.7009	0.0409251	2.22949	0.351246	0.783907	0.783907
EC	NCCIT p. (CZ)	FOLR1	21.5925	21.6311	21.6118	0.0193375	HPRT1	19.2391	19.2947	19.2669	0.0278255	2.3449	0.466655	0.723641	0.723641
EC	NCCIT CisR (CZ)	FOLR1	22.5256	22.5381	22.5319	0.00629178	HPRT1	19.4589	19.6175	19.5382	0.0792861	2.99365	1.11541	0.461561	0.461561
EC	2102Ep p.	FOLR1	27.1301	27.056	27.0931	0.037067	HPRT1	21.0539	20.8186	20.9362	0.117633	6.15684	4.2786	0.0515246	0.0515246
EC	2102Ep CisR	FOLR1	25.8209	25.77	25.7955	0.0254076	HPRT1	21.6565	21.6005	21.6285	0.0280016	4.16693	2.28868	0.204663	0.204663
EC	NEC-8	FOLR1	35.5095	35.0351	35.2723	0.237204	HPRT1	22.6784	22.6225	22.6504	0.02798	12.6219	10.7437	0.000583227	0.000583227
ChC	JAR p. (ATCC)	FOLR1	22.3327	22.2092	22.2709	0.0617679	HPRT1	22.3095	22.3227	22.3161	0.00661166	-0.0451877	-1.92343	3.79325	3.79325
ChC	JAR CisR (ATCC)	FOLR1	19.8119	20.0035	19.9077	0.0957891	HPRT1	20.725	21.3007	21.0128	0.287831	-1.10516	-2.98341	7.90851	7.90851
ChC	JEG-3	FOLR1	19.7529	19.8135	19.7832	0.0303044	HPRT1	21.0349	21.1749	21.1049	0.0700266	-1.32169	-3.19993	9.18916	9.18916
ChC	JEG-3 CisR	FOLR1	21.189	21.0499	21.1194	0.0695239	HPRT1	21.7225	21.6481	21.6853	0.0371827	-0.565878	-2.44412	5.44195	5.44195
oYST	NOY-1 p.	FOLR1	24.4418	24.3368	24.3893	0.052512	HPRT1	23.4427	23.552	23.4973	0.0546669	0.891952	-0.986295	1.98109	1.98109
oYST	NOY-1 CisR	FOLR1	25.5906	25.5679	25.5792	0.0113288	HPRT1	24.7112	24.8536	24.7824	0.0712037	0.796818	-1.08143	2.11613	2.11613
mYSC	NCR-G1	FOLR1	21.3518	21.2273	21.2895	0.0622392	HPRT1	21.3981	21.3943	21.3962	0.00190622	-0.106675	-1.98492	3.95841	3.95841
T/TC	SuSa	FOLR1	average from all experiments		22.5831		HPRT1	average from all experiments		20.7048		1.87825	0	1	1
UC	C-33	FOLR1	30.1681	30.052	30.11	0.0580738	HPRT1	21.021	20.7044	20.8627	0.158328	9.24734	7.36909	0.006049	0.006049
Healthy	MCF-10	FOLR1	27.955	27.5865	27.7708	0.184271	HPRT1	21.8277	21.4212	21.6244	0.203277	6.14633	4.26808	0.0519016	0.0519016
F	HuF	FOLR1	31.7097	32.1224	31.9161	0.206329	HPRT1	25.2112	25.2697	25.2405	0.0292422	6.67556	4.79732	0.0359636	0.0359636
TF	Hs1.Tes	FOLR1	N/A	N/A	45		HPRT1	27.7675	27.6546	27.711	0.0564461	17.289	15.4107	2.29563e-05	2.29563e-05
EC	Embryonal Carcinoma
ChC	Choriocarcinoma
mYSC	Male yolk sac carcinoma
oYST	Ovarian yolk sac tumor
SE	Seminoma
T/TC	Teratoma/Teratocarcinoma
TF	Testicular fibroblasts
UC	Uterine Cancer
